# Supplementary material for: Streptococcus pneumoniae Serotype Epidemiology among PCV-10 Vaccinated and Unvaccinated Children at Gertrude’s Children’s Hospital, Nairobi County: A Cross-Sectional Study
Source: F1000Res. 2019 Jan 31;7:879. Originally published 2018 Jun 22. [Version 2] doi: 10.12688/f1000research.14387.2 (PMC6367659; doi:10.12688/f1000research.14387.2)
Supplement: List of basic demographic information for each subject, with the size of the optochin clearance zone and serotype of Streptococcus pneumoniae, if found [file f1000research-7-18422-s0000.tgz]

Archive with 1 entries (1 files):
- 0c3963e7-4b72-476e-aa71-77d02acd326e_Data.xlsx
