# Supplementary material for: Streptococcus pneumoniae Serotype Epidemiology among PCV-10 Vaccinated and Unvaccinated Children at Gertrude’s Children’s Hospital, Nairobi County: A Cross-Sectional Study
Source: F1000Res. 2019 Jan 31;7:879. Originally published 2018 Jun 22. [Version 2] doi: 10.12688/f1000research.14387.2 (PMC6367659; doi:10.12688/f1000research.14387.2)
Supplement: List of basic demographic information for each subject, with the size of the optochin clearance zone and serotype of Streptococcus pneumoniae, if found [file f1000research-7-18422-s0000.tgz › 0c3963e7-4b72-476e-aa71-77d02acd326e_Data.xlsx]

## Sheet: Sheet1
Sample ID	Child Gender: 1, male; 2, female	Child Age, years	Optochin size (mm)	Serotype
1	2	4	20	15B
2	1	4
3	1	2
4	2	3
5	2	5
6	2	3	20	3
7	1	5
8	2	2
9	1	2
10	1	4
11	2	3	18	19B
12	2	3	18	23B
13	2	5
14	2	5
15	2	1	18	28F
16	1	3
17	2	3
18	1	3	20	3
19	2	2
20	2	5
21	1	4	19	6A
22	1	1
23	2	2
24	1	4
25	1	3
26	2	3
27	2	1
28	2	2
29	1	3	19	23B
30	2	4
31	2	4
32	2	4	19	6A
33	2	3	19	23B
34	2	5
35	1	1
36	2	2	17	20
37	2	1
38	1	2
39	2	1
40	1	3
41	1	3
42	2	2
43	1	2
44	1	2
45	2	3
46	1	1
47	2	1
48	1	3	17	19B
49	1	2	18	28F
50	2	1
51	1	1	17	11A
52	2	1	6	Untypeable
53	2	2
54	2	1
55	2	1
56	1	3	18	7C
57	2	3
58	1	2
59	2	1
60	2	1
61	1	1
62	2	3
63	2	1	20	11A
64	1	1
65	1	1
66	2	1
67	2	3
68	2	3
69	1	3
70	1	4
71	1	5
72	2	3
73	1	1
74	1	3
75	2	1
76	2	3
77	2	2
78	2	3	18	28F
79	1	1	19	28F
80	1	5
81	2	3
82	2	2
83	1	4
84	1	4
85	2	5
86	1	1
87	2	3
88	2	3
89	2	5
90	2	4	16	28F
91	1	1	18	28F
92	1	2
93	1	3
94	1	5
95	2	2
96	1	3
97	2	2	16	13
98	1	1	19	28F
99	2	5	18	28F
100	1	4
101	1	4
102	1	1	18	17F
103	1	5
104	2	5
105	1	1	17	7C
106	1	1	18	23A
107	2	1
108	1	2
109	1	5
110	1	2
111	1	3	19	20
112	2	5
113	2	4
114	2	1
115	1	2
116	2	1
117	2	2
118	2	2
119	1	2
120	2	1
121	2	1
122	1	2
123	1	1
124	2	5	20	6A
125	1	1	19	35F
126	1	3	18	48
127	1	1
128	1	2
129	1	1
130	1	1
131	1	1
132	1	2	20	20
133	2	2	16	35B
134	2	2
135	1	1
136	2	1
137	2	5
138	1	1
139	1	1		6A
140	2	3
141	2	3
142	1	1	19	3
143	1	3
144	2	2
145	2	1
146	2	2
147	1	1
148	1	2
149	2	2	16	21
150	2	2
151	2	2
152	2	2
153	2	5
154	1	1	18	6A
155	1	2
156	1	2
157	2	5
158	1	5
159	1	5
160	2	1	20	3
161	2	2
162	1	2
163	1	5
164	2	3
165	2	3
166	1	3
167	2	3
168	2	2	17	39
169	2	3
170	1	2
171	1	1
172	2	1
173	2	3
174	2	5
175	2	3	17	23A
176	1	3
177	1	1
178	1	1	16	23A
179	2	3
180	1	1
181	1	1
182	1	5
183	2	1
184	2	3
185	1	5
186	1	1
187	2	1
188	2	2
189	2	1
190	2	2
191	2	5
192	1	3
193	1	1
194	2	2
195	2	1
196	1	1
197	1	1
198	1	1
199	2	1
200	2	4
201	1	1
202	2	5
203	1	2	19	17F
204	2	4
205	2	1
206	2	1
